# Supplementary material for: Sex-Specific Difference in the Effect of Altitude on Sleep and Nocturnal Breathing in Young Healthy Volunteers
Source: J Clin Med. 2022 May 19;11(10):2869. doi: 10.3390/jcm11102869 (PMC9143383; doi:10.3390/jcm11102869)
Supplement: Supplementary file 1 [file jcm-11-02869-s001.zip]

Archive with 1 entries (1 files):
- jcm-1669327-supplementary.pdf
